# Supplementary material for: Intimate Partner Violence against Women Living in Inadequate Conditions in Sub-Saharan Africa: A Meta-Analysis of Demographic and Health Survey Data
Source: Int J Environ Res Public Health. 2021 Sep 27;18(19):10138. doi: 10.3390/ijerph181910138 (PMC8507939; doi:10.3390/ijerph181910138)
Supplement: Supplementary file 1 [file ijerph-18-10138-s001.zip]

Archive with 1 entries (1 files):
- ijerph-1340209-supplementary.pdf
